# Supplementary material for: Oral Vancomycin Prophylaxis for Primary and Secondary Prevention of Clostridioides difficile Infection in Patients Treated with Systemic Antibiotic Therapy: A Systematic Review, Meta-Analysis and Trial Sequential Analysis
Source: Antibiotics (Basel). 2022 Jan 30;11(2):183. doi: 10.3390/antibiotics11020183 (PMC8868369; doi:10.3390/antibiotics11020183)
Supplement: Supplementary file 1 [file antibiotics-11-00183-s001.zip]

Archive with 1 entries (1 files):
- antibiotics-1555707-supplementary.pdf
